# Supplementary material for: Pharmacological and genomic profiling of neurofibromatosis type 1 plexiform neurofibroma-derived schwann cells
Source: Sci Data. 2018 Jun 12;5:180106. doi: 10.1038/sdata.2018.106 (PMC5996849; doi:10.1038/sdata.2018.106)
Supplement: Supplementary file 1 [file sdata2018106-isa1.zip]

Archive with 6 entries (6 files):
- i_Investigation.txt
- s_study_Gosline.txt
- a_SNP_Gosline.txt
- a_RNAseq_Gosline.txt
- a_exome_Gosline.txt
- a_drug_Gosline.txt
