# Supplementary material for: Pharmacological and genomic profiling of neurofibromatosis type 1 plexiform neurofibroma-derived schwann cells
Source: Sci Data. 2018 Jun 12;5:180106. doi: 10.1038/sdata.2018.106 (PMC5996849; doi:10.1038/sdata.2018.106)
Supplement: Supplementary file 1 [file sdata2018106-isa1.zip › i_Investigation.txt]

# Investigation File generated for Scientific Data with Investigation File Authoring Tool version 0.1.0 on 16/04/2018 - This metadata file is CC0
ONTOLOGY SOURCE REFERENCE
Term Source Name	EFO	NCBITAXON	UBERON	BTO	OBI	SO	CLO	BAO	NCIT	GO
Term Source File	http://data.bioontology.org/ontologies/EFO	http://data.bioontology.org/ontologies/NCBITAXON	http://data.bioontology.org/ontologies/UBERON	http://data.bioontology.org/ontologies/BTO	http://data.bioontology.org/ontologies/OBI	http://data.bioontology.org/ontologies/SO	http://data.bioontology.org/ontologies/CLO	http://data.bioontology.org/ontologies/BAO	http://data.bioontology.org/ontologies/NCIT	http://data.bioontology.org/ontologies/GO
Term Source Version	2.94	2016AB	releases/2014-06-15	unknown	2014-08-18	unknown	2.1.106	2.0	17.06d	releases/2014-08-30
Term Source Description	Experimental Factor Ontology	National Center for Biotechnology Information (NCBI) Organismal Classification	Uber Anatomy Ontology	BRENDA Tissue and Enzyme Source Ontology	Ontology for Biomedical Investigations	Sequence Types and Features Ontology	Cell Line Ontology	BioAssay Ontology	National Cancer Institute Thesaurus	Gene Ontology
INVESTIGATION
Investigation Identifier
Investigation Title
Investigation Description
Investigation Submission Date
Investigation Public Release Date
INVESTIGATION PUBLICATIONS
Investigation PubMed ID
Investigation Publication DOI
Investigation Publication Author List
Investigation Publication Title
Investigation Publication Status
Investigation Publication Status Term Accession Number
Investigation Publication Status Term Source REF
INVESTIGATION CONTACTS
Investigation Person Last Name
Investigation Person Mid Initials
Investigation Person First Name
Investigation Person Address
Investigation Person Phone
Investigation Person Fax
Investigation Person Email
Investigation Person Affiliation
Investigation Person Roles
Investigation Person Roles Term Accession Number
Investigation Person Roles Term Source REF
STUDY
Study Identifier	10.1038/sdata.2018.106
Study Title	Pharmacological and genomic profiling of neurofibromatosis type 1 plexiform neurofibroma-derived schwann cells
Study Submission Date	28/11/2017
Study Public Release Date	12/06/2018
Study Description	http://www.nature.com/articles/sdata2018106#abstract
Study File Name	s_study_Gosline.txt
Comment[Subject Keywords]	//;///;//
Comment[Manuscript Licence]	CC BY-4.0
Comment[Experimental Metadata Licence]	CC0
Comment[Supplementary Information File Name]	
Comment[Supplementary Information File Type]	x-zip-compressed
Comment[Supplementary Information File URL]	http://www.nature.com/articles/sdata2018106#supplementary-information
Comment[Data Repository]	Synapse;NCBI Sequence Read Archive;Synapse
Comment[Data Record Accession]	doi:10.7303/syn4939874;SRP125359;doi:10.7303/syn4939906
Comment[Data Record URI]	http://doi.org/10.7303/syn4939874;https://www.ncbi.nlm.nih.gov/sra/SRP125359;http://doi.org/10.7303/syn4939906
STUDY DESIGN DESCRIPTORS
Study Design Type	cell component comparison design	disease state design
Study Design Type Term Accession Number	OBI:0001205	OBI:0001293
Study Design Type Term Source REF	OBI	OBI
STUDY PUBLICATIONS
Study PubMed ID
Study Publication DOI
Study Publication Author List
Study Publication Title
Study Publication Status
Study Publication Status Term Accession Number
Study Publication Status Term Source REF
STUDY FACTORS
Study Factor Name	genotype	cell type
Study Factor Type	genotype	cell type
Study Factor Type Term Accession Number	SO:0001027	CL:0000000
Study Factor Type Term Source REF	SO	CLO
STUDY ASSAYS
Study Assay Measurement Type	single nucleotide polymorphism genotyping	Whole Transcriptome Sequencing	exome sequencing assay	cell growth
Study Assay Measurement Type Term Accession Number	BAO:0002449	NCIT:C124261	OBI:0002118	GO:0016049
Study Assay Measurement Type Term Source REF	BAO	NCIT	OBI	GO
Study Assay Technology Type	SNP microarray	RNA sequencing	DNA sequencing	Antitumor Drug Screening Assay
Study Assay Technology Type Term Accession Number	OBI:0001204	OBI:0001177	OBI:0000626	NCIT:C15229
Study Assay Technology Type Term Source REF	OBI	OBI	OBI	NCIT
Study Assay Technology Platform	""	""	""	""
Study Assay File Name	a_SNP_Gosline.txt	a_RNAseq_Gosline.txt	a_exome_Gosline.txt	a_drug_Gosline.txt
STUDY PROTOCOLS
Study Protocol Name	Cell line overview and data collection	Cell line immortalization	Cell line culture conditions	SNP Array	RNAseq	Whole Exome Sequencing	Cell Growth Rate Measurements 	Quantitative high-throughput (qHTS) drug screening and sensitivity analysis
Study Protocol Type	selection	cell line immortalization	cell line culture	SNP microarray	RNA sequencing	exome sequencing assay	cell growth assay	Antitumor Drug Screening Assay
Study Protocol Type Term Accession Number	OBI:0001928	OBI:0000877	OBI:0001911	OBI:0001204	OBI:0001177	OBI:0002118	BAO:0002100	NCIT:C15229
Study Protocol Type Term Source REF	OBI	OBI	OBI	OBI	OBI	OBI	BAO	NCIT
Study Protocol Description								
Study Protocol URI	""	""	""	""	""	""	""	""
Study Protocol Version								
Study Protocol Parameters Name	""	""	""	instrument; manufacturer	instrument; manufacturer	instrument; manufacturer	""	""
Study Protocol Parameters Name Term Accession Number	""	""	""	""	""	""	""	""
Study Protocol Parameters Name Term Source REF	""	""	""	""	""	""	""	""
Study Protocol Components Name	""	""	""	""	""	""	""	""
Study Protocol Components Type	""	""	""	""	""	""	""	""
Study Protocol Components Type Term Accession Number	""	""	""	""	""	""	""	""
Study Protocol Components Type Term Source REF	""	""	""	""	""	""	""	""
STUDY CONTACTS
Study Person Last Name	Ferrer	Gosline	Stathis	Zhang	Guo	Guha	Ryman	Wallace	Kasch-Semenza	Hao	Ingersoll	Mohr	Thomas	Verma	Guinney	Blakeley
Study Person First Name	Marc	Sara J. C.	Marigo	Xiaohu	Xindi	Rajarshi	Dannielle A.	Margaret R.	Laura	Haiping	Roxann	David	Craig	Sharad	Justin	Jaishri O.
Study Person Mid Initials																
Study Person Email	""	sara.gosline@sagebase.org	""	""	""	""	""	""	""	""	""	""	""	""	""	jblakel3@jhmi.edu
Study Person Phone																
Study Person Fax																
Study Person Address																
Study Person Affiliation	National Center for Advancing Translational Sciences (NCATS), Division of Pre-clinical Innovation, National Institutes of Health, Bethesda, MD, USA	Sage Bionetworks, Seattle, WA, USA	Neurofibromatosis Therapeutic Acceleration Program (NTAP), Department of Neurology, Johns Hopkins University School of Medicine, Baltimore, MD, USA	National Center for Advancing Translational Sciences (NCATS), Division of Pre-clinical Innovation, National Institutes of Health, Bethesda, MD, USA	Sage Bionetworks, Seattle, WA, USA	National Center for Advancing Translational Sciences (NCATS), Division of Pre-clinical Innovation, National Institutes of Health, Bethesda, MD, USA	Neurofibromatosis Therapeutic Acceleration Program (NTAP), Department of Neurology, Johns Hopkins University School of Medicine, Baltimore, MD, USA	Department of Molecular Genetics & Microbiology, University of Florida College of Medicine, Gainesville, FL, USA	Genetic Resources Core Facility (GRCF), Johns Hopkins School of Medicine, Baltimore, MD, USA	Deep Sequencing & Microarray Core, Molecular Biology and Genetics, Johns Hopkins School of Medicine, Baltimore, MD, USA	Genetic Resources Core Facility (GRCF), Johns Hopkins School of Medicine, Baltimore, MD, USA	Center for Inherited Disease Research (CIDR), Johns Hopkins University School of Medicine, Baltimore, MD, USA	National Center for Advancing Translational Sciences (NCATS), Division of Pre-clinical Innovation, National Institutes of Health, Bethesda, MD, USA	Neurofibromatosis Therapeutic Acceleration Program (NTAP), Department of Neurology, Johns Hopkins University School of Medicine, Baltimore, MD, USA	Sage Bionetworks, Seattle, WA, USA	Neurofibromatosis Therapeutic Acceleration Program (NTAP), Department of Neurology, Johns Hopkins University School of Medicine, Baltimore, MD, USA
Study Person Roles																
Study Person Roles Term Accession Number																
Study Person Roles Term Source REF																
Comment[Study Person ORCID]		0000-0002-6534-4774				0000-0001-7403-8819									0000-0003-1477-1888	
Comment[Funder]																
Comment[FundRef ID]																
Comment[Funder Term Source REF]																
Comment[Grant Identifier]																
