# Supplementary material for: Pharmacological and genomic profiling of neurofibromatosis type 1 plexiform neurofibroma-derived schwann cells
Source: Sci Data. 2018 Jun 12;5:180106. doi: 10.1038/sdata.2018.106 (PMC5996849; doi:10.1038/sdata.2018.106)
Supplement: Supplementary file 1 [file sdata2018106-isa1.zip › s_study_Gosline.txt]

Source Name	Material Type	Term Source REF	Term Accession Number	Characteristics[organism]	Term Source REF	Term Accession Number	Characteristics[organism part]	Term Source REF	Term Accession Number	Characteristics[cell line]	Term Source REF	Term Accession Number	Protocol REF	Protocol REF	Protocol REF	Sample Name	Factor Value[genotype]	Factor Value[cell type]
patient sample				Homo sapiens	NCBITAXON	NCBITaxon:9606	blood	UBERON	UBERON:0000178				Cell line overview and data collection	Cell line culture conditions		whole blood	NF1++
patient sample	plexiform neurofibroma	EFO	EFO:0000658	Homo sapiens	NCBITAXON	NCBITaxon:9606				Schwann cell line	BTO	BTO:0001216	Cell line overview and data collection	Cell line culture conditions	Cell line immortalization	ipNF95.6	NF1--	Immortalized
patient sample	plexiform neurofibroma	EFO	EFO:0000658	Homo sapiens	NCBITAXON	NCBITaxon:9606				Schwann cell line	BTO	BTO:0001216	Cell line overview and data collection	Cell line culture conditions	Cell line immortalization	ipNF95.11bC	NF1--	Immortalized
patient sample	plexiform neurofibroma	EFO	EFO:0000658	Homo sapiens	NCBITAXON	NCBITaxon:9606				Schwann cell line	BTO	BTO:0001216	Cell line overview and data collection	Cell line culture conditions	Cell line immortalization	ipNF05.5	NF1--	Immortalized
patient sample	plexiform neurofibroma	EFO	EFO:0000658	Homo sapiens	NCBITAXON	NCBITaxon:9606				Schwann cell line	BTO	BTO:0001216	Cell line overview and data collection	Cell line culture conditions	Cell line immortalization	ipNF05.5_mixed clones	NF1--	Immortalized
patient sample	plexiform neurofibroma	EFO	EFO:0000658	Homo sapiens	NCBITAXON	NCBITaxon:9606				Schwann cell line	BTO	BTO:0001216	Cell line overview and data collection	Cell line culture conditions	Cell line immortalization	ipn02.3	NF1++	Immortalized
patient sample	plexiform neurofibroma	EFO	EFO:0000658	Homo sapiens	NCBITAXON	NCBITaxon:9606				Schwann cell line	BTO	BTO:0001216	Cell line overview and data collection	Cell line culture conditions	Cell line immortalization	ipnNF95.11c	NF1+-	Immortalized
patient sample	plexiform neurofibroma	EFO	EFO:0000658	Homo sapiens	NCBITAXON	NCBITaxon:9606	Schwann cell	BTO	BTO:0001220				Cell line overview and data collection	Cell line culture conditions		pNF05.5	NF1--	Primary
patient sample	plexiform neurofibroma	EFO	EFO:0000658	Homo sapiens	NCBITAXON	NCBITaxon:9606	Schwann cell	BTO	BTO:0001220				Cell line overview and data collection	Cell line culture conditions		pNF95.11bC	NF1--	Primary
patient sample	plexiform neurofibroma	EFO	EFO:0000658	Homo sapiens	NCBITAXON	NCBITaxon:9606	Schwann cell	BTO	BTO:0001220				Cell line overview and data collection	Cell line culture conditions		pNF95.6	NF1--	Primary
patient sample	plexiform neurofibroma	EFO	EFO:0000658	Homo sapiens	NCBITAXON	NCBITaxon:9606	Schwann cell	BTO	BTO:0001220				Cell line overview and data collection	Cell line culture conditions		pn02.3	NF1++	Primary
patient sample	plexiform neurofibroma	EFO	EFO:0000658	Homo sapiens	NCBITAXON	NCBITaxon:9606	Schwann cell	BTO	BTO:0001220				Cell line overview and data collection	Cell line culture conditions		pnNF95.11c	NF1+-	Primary
patient sample	plexiform neurofibroma	EFO	EFO:0000658	Homo sapiens	NCBITAXON	NCBITaxon:9606				Schwann cell line	BTO	BTO:0001216	Cell line overview and data collection	Cell line culture conditions		ipn02.8	NF1++
patient sample	plexiform neurofibroma	EFO	EFO:0000658	Homo sapiens	NCBITAXON	NCBITaxon:9606				Schwann cell line	BTO	BTO:0001216	Cell line overview and data collection	Cell line culture conditions		ipNF06.2A	NF1--
patient sample	plexiform neurofibroma	EFO	EFO:0000658	Homo sapiens	NCBITAXON	NCBITaxon:9606	Schwann cell	BTO	BTO:0001220				Cell line overview and data collection	Cell line culture conditions		pn97.4	NF1++	Primary
patient sample	plexiform neurofibroma	EFO	EFO:0000658	Homo sapiens	NCBITAXON	NCBITaxon:9606				Schwann cell line	BTO	BTO:0001216	Cell line overview and data collection	Cell line culture conditions	Cell line immortalization	ipn97.4	NF1++	Immortalized
patient sample	plexiform neurofibroma	EFO	EFO:0000658	Homo sapiens	NCBITAXON	NCBITaxon:9606	Schwann cell	BTO	BTO:0001220				Cell line overview and data collection	Cell line culture conditions		pnNF95.12B	NF1+-	Primary
Human Foreskin Fibroblasts				Homo sapiens	NCBITAXON	NCBITaxon:9606				foreskin fibroblast cell line	BTO	BTO:0002245	Cell line overview and data collection	Cell line culture conditions	Cell line immortalization	HFF	NF1++	Immortalized
patient sample	plexiform neurofibroma	EFO	EFO:0000658	Homo sapiens	NCBITAXON	NCBITaxon:9606				Schwann cell line	BTO	BTO:0001216	Cell line overview and data collection	Cell line culture conditions	Cell line immortalization	sipnNF95.12B	NF1+-	Immortalized
patient sample	plexiform neurofibroma	EFO	EFO:0000658	Homo sapiens	NCBITAXON	NCBITaxon:9606	Schwann cell	BTO	BTO:0001220				Cell line overview and data collection	Cell line culture conditions		pNF04.4	NF1--	Primary
patient sample	plexiform neurofibroma	EFO	EFO:0000658	Homo sapiens	NCBITAXON	NCBITaxon:9606				Schwann cell line	BTO	BTO:0001216	Cell line overview and data collection	Cell line culture conditions	Cell line immortalization	ipNF04.4	NF1--	Immortalized
