# Supplementary material for: Pharmacological and genomic profiling of neurofibromatosis type 1 plexiform neurofibroma-derived schwann cells
Source: Sci Data. 2018 Jun 12;5:180106. doi: 10.1038/sdata.2018.106 (PMC5996849; doi:10.1038/sdata.2018.106)
Supplement: Supplementary file 1 [file sdata2018106-isa1.zip › a_SNP_Gosline.txt]

Sample Name	Material Type	Term Source REF	Term Accession Number	Protocol REF	Parameter Value[instrument]	Parameter Value[manufacturer]	Assay Name	Raw Data File	Comment[Data Repository]	Comment[Data Record Accession]	Comment[Data Record URI]	Factor Value[genotype]	Factor Value[cell type]
whole blood	DNA	EFO	CHEBI:16991	SNP Array	HumanOmni2.5M + Exome array	Illumina	whole blood	doi:10.7303/syn4939874	Synapse	doi:10.7303/syn4939874	http://doi.org/10.7303/syn4939874	NF1++
ipNF95.6	DNA	EFO	CHEBI:16991	SNP Array	HumanOmni2.5M + Exome array	Illumina	ipNF95.6	doi:10.7303/syn4939874	Synapse	doi:10.7303/syn4939874	http://doi.org/10.7303/syn4939874	NF1--	Immortalized
ipNF95.11bC	DNA	EFO	CHEBI:16991	SNP Array	HumanOmni2.5M + Exome array	Illumina	ipNF95.11bC	doi:10.7303/syn4939874	Synapse	doi:10.7303/syn4939874	http://doi.org/10.7303/syn4939874	NF1--	Immortalized
ipNF05.5	DNA	EFO	CHEBI:16991	SNP Array	HumanOmni2.5M + Exome array	Illumina	ipNF05.5	doi:10.7303/syn4939874	Synapse	doi:10.7303/syn4939874	http://doi.org/10.7303/syn4939874	NF1--	Immortalized
ipNF05.5_mixed clones	DNA	EFO	CHEBI:16991	SNP Array	HumanOmni2.5M + Exome array	Illumina	ipNF05.5_mixed clones	doi:10.7303/syn4939874	Synapse	doi:10.7303/syn4939874	http://doi.org/10.7303/syn4939874	NF1--	Immortalized
ipn02.3	DNA	EFO	CHEBI:16991	SNP Array	HumanOmni2.5M + Exome array	Illumina	ipn02.3	doi:10.7303/syn4939874	Synapse	doi:10.7303/syn4939874	http://doi.org/10.7303/syn4939874	NF1++	Immortalized
ipnNF95.11c	DNA	EFO	CHEBI:16991	SNP Array	HumanOmni2.5M + Exome array	Illumina	ipnNF95.11c	doi:10.7303/syn4939874	Synapse	doi:10.7303/syn4939874	http://doi.org/10.7303/syn4939874	NF1+-	Immortalized
pNF05.5	DNA	EFO	CHEBI:16991	SNP Array	HumanOmni2.5M + Exome array	Illumina	pNF05.5	doi:10.7303/syn4939874	Synapse	doi:10.7303/syn4939874	http://doi.org/10.7303/syn4939874	NF1--	Primary
pNF95.11bC	DNA	EFO	CHEBI:16991	SNP Array	HumanOmni2.5M + Exome array	Illumina	pNF95.11bC	doi:10.7303/syn4939874	Synapse	doi:10.7303/syn4939874	http://doi.org/10.7303/syn4939874	NF1--	Primary
pNF95.6	DNA	EFO	CHEBI:16991	SNP Array	HumanOmni2.5M + Exome array	Illumina	pNF95.6	doi:10.7303/syn4939874	Synapse	doi:10.7303/syn4939874	http://doi.org/10.7303/syn4939874	NF1--	Primary
pn02.3	DNA	EFO	CHEBI:16991	SNP Array	HumanOmni2.5M + Exome array	Illumina	pn02.3	doi:10.7303/syn4939874	Synapse	doi:10.7303/syn4939874	http://doi.org/10.7303/syn4939874	NF1++	Primary
pnNF95.11c	DNA	EFO	CHEBI:16991	SNP Array	HumanOmni2.5M + Exome array	Illumina	pnNF95.11c	doi:10.7303/syn4939874	Synapse	doi:10.7303/syn4939874	http://doi.org/10.7303/syn4939874	NF1+-	Primary
pn97.4	DNA	EFO	CHEBI:16991	SNP Array	HumanOmni2.5M + Exome array	Illumina	pn97.4	doi:10.7303/syn4939874	Synapse	doi:10.7303/syn4939874	http://doi.org/10.7303/syn4939874	NF1++	Primary
ipn97.4	DNA	EFO	CHEBI:16991	SNP Array	HumanOmni2.5M + Exome array	Illumina	ipn97.4	doi:10.7303/syn4939874	Synapse	doi:10.7303/syn4939874	http://doi.org/10.7303/syn4939874	NF1++	Immortalized
pnNF95.12B	DNA	EFO	CHEBI:16991	SNP Array	HumanOmni2.5M + Exome array	Illumina	pnNF95.12B	doi:10.7303/syn4939874	Synapse	doi:10.7303/syn4939874	http://doi.org/10.7303/syn4939874	NF1+-	Primary
sipnNF95.12B	DNA	EFO	CHEBI:16991	SNP Array	HumanOmni2.5M + Exome array	Illumina	sipnNF95.12B	doi:10.7303/syn4939874	Synapse	doi:10.7303/syn4939874	http://doi.org/10.7303/syn4939874	NF1+-	Immortalized
pNF04.4	DNA	EFO	CHEBI:16991	SNP Array	HumanOmni2.5M + Exome array	Illumina	pNF04.4	doi:10.7303/syn4939874	Synapse	doi:10.7303/syn4939874	http://doi.org/10.7303/syn4939874	NF1--	Primary
ipNF04.4	DNA	EFO	CHEBI:16991	SNP Array	HumanOmni2.5M + Exome array	Illumina	ipNF04.4	doi:10.7303/syn4939874	Synapse	doi:10.7303/syn4939874	http://doi.org/10.7303/syn4939874	NF1--	Immortalized
