# Supplementary material for: Pharmacological and genomic profiling of neurofibromatosis type 1 plexiform neurofibroma-derived schwann cells
Source: Sci Data. 2018 Jun 12;5:180106. doi: 10.1038/sdata.2018.106 (PMC5996849; doi:10.1038/sdata.2018.106)
Supplement: Supplementary file 1 [file sdata2018106-isa1.zip › a_RNAseq_Gosline.txt]

Sample Name	Material Type	Term Source REF	Term Accession Number	Comment[NCBI sample ID]	Protocol REF	Parameter Value[instrument]	Parameter Value[manufacturer]	Assay Name	Raw Data File	Comment[Data Repository]	Comment[Data Record Accession]	Comment[Data Record URI]	Factor Value[genotype]	Factor Value[cell type]
pNF04.4	total RNA	EFO	EFO:0004964	SRS2704923	RNAseq	HiSeq2500	Illumina	SRR6311450	SRX3411688	NCBI Sequence Read Archive	SRP125359	https://www.ncbi.nlm.nih.gov/sra/SRP125359	NF1+-	Immortalized
sipnNF95.12B	total RNA	EFO	EFO:0004964	SRS2704924	RNAseq	HiSeq2500	Illumina	SRR6311449	SRX3411689	NCBI Sequence Read Archive	SRP125359	https://www.ncbi.nlm.nih.gov/sra/SRP125359	NF1--	Primary
pnNF95.12B	total RNA	EFO	EFO:0004964	SRS2704925	RNAseq	HiSeq2500	Illumina	SRR6311448	SRX3411690	NCBI Sequence Read Archive	SRP125359	https://www.ncbi.nlm.nih.gov/sra/SRP125359	NF1+-	Primary
ipn97.4	total RNA	EFO	EFO:0004964	SRS2704926	RNAseq	HiSeq2500	Illumina	SRR6311447	SRX3411691	NCBI Sequence Read Archive	SRP125359	https://www.ncbi.nlm.nih.gov/sra/SRP125359	NF1++	Immortalized
ipNF04.4	total RNA	EFO	EFO:0004964	SRS2704928	RNAseq	HiSeq2500	Illumina	SRR6311439	SRX3411694	NCBI Sequence Read Archive	SRP125359	https://www.ncbi.nlm.nih.gov/sra/SRP125359	NF1--	Immortalized
ipNF95.6	total RNA	EFO	EFO:0004964	SRS2704929	RNAseq	HiSeq2500	Illumina	SRR6311445	SRX3411693	NCBI Sequence Read Archive	SRP125359	https://www.ncbi.nlm.nih.gov/sra/SRP125359	NF1--	Immortalized
ipNF05.5	total RNA	EFO	EFO:0004964	SRS2704930	RNAseq	HiSeq2500	Illumina	SRR6311440	SRX3411695	NCBI Sequence Read Archive	SRP125359	https://www.ncbi.nlm.nih.gov/sra/SRP125359	NF1--	Immortalized
pnNF95.11c	total RNA	EFO	EFO:0004964	SRS2704931	RNAseq	HiSeq2500	Illumina	SRR6311442	SRX3411697	NCBI Sequence Read Archive	SRP125359	https://www.ncbi.nlm.nih.gov/sra/SRP125359	NF1+-	Primary
ipNF95.11bC	total RNA	EFO	EFO:0004964	SRS2704932	RNAseq	HiSeq2500	Illumina	SRR6311441	SRX3411696	NCBI Sequence Read Archive	SRP125359	https://www.ncbi.nlm.nih.gov/sra/SRP125359	NF1--	Immortalized
pNF95.6	total RNA	EFO	EFO:0004964	SRS2704933	RNAseq	HiSeq2500	Illumina	SRR6311443	SRX3411698	NCBI Sequence Read Archive	SRP125359	https://www.ncbi.nlm.nih.gov/sra/SRP125359	NF1--	Primary
pNF95.11bC	total RNA	EFO	EFO:0004964	SRS2704934	RNAseq	HiSeq2500	Illumina	SRR6311444	SRX3411699	NCBI Sequence Read Archive	SRP125359	https://www.ncbi.nlm.nih.gov/sra/SRP125359	NF1--	Primary
ipnNF95.11c	total RNA	EFO	EFO:0004964	SRS2704935	RNAseq	HiSeq2500	Illumina	SRR6311436	SRX3411702	NCBI Sequence Read Archive	SRP125359	https://www.ncbi.nlm.nih.gov/sra/SRP125359	NF1+-	Immortalized
pNF05.5	total RNA	EFO	EFO:0004964	SRS2704936	RNAseq	HiSeq2500	Illumina	SRR6311435	SRX3411703	NCBI Sequence Read Archive	SRP125359	https://www.ncbi.nlm.nih.gov/sra/SRP125359	NF1--	Primary
ipNF05.5_mixed clones	total RNA	EFO	EFO:0004964	SRS2704937	RNAseq	HiSeq2500	Illumina	SRR6311434	SRX3411704	NCBI Sequence Read Archive	SRP125359	https://www.ncbi.nlm.nih.gov/sra/SRP125359	NF1--	Immortalized
ipn02.3	total RNA	EFO	EFO:0004964	SRS2704938	RNAseq	HiSeq2500	Illumina	SRR6311432	SRX3411705	NCBI Sequence Read Archive	SRP125359	https://www.ncbi.nlm.nih.gov/sra/SRP125359	NF1++	Immortalized
pn02.3	total RNA	EFO	EFO:0004964	SRS2704939	RNAseq	HiSeq2500	Illumina	SRR6311438	SRX3411700	NCBI Sequence Read Archive	SRP125359	https://www.ncbi.nlm.nih.gov/sra/SRP125359	NF1++	Primary
pn97.4	total RNA	EFO	EFO:0004964	SRS2704940	RNAseq	HiSeq2500	Illumina	SRR6311423	SRX3411715	NCBI Sequence Read Archive	SRP125359	https://www.ncbi.nlm.nih.gov/sra/SRP125359	NF1++	Primary
