# Supplementary material for: Pharmacological and genomic profiling of neurofibromatosis type 1 plexiform neurofibroma-derived schwann cells
Source: Sci Data. 2018 Jun 12;5:180106. doi: 10.1038/sdata.2018.106 (PMC5996849; doi:10.1038/sdata.2018.106)
Supplement: Supplementary file 1 [file sdata2018106-isa1.zip › a_exome_Gosline.txt]

Sample Name	Material Type	Term Source REF	Term Accession Number	Comment[NCBI sample ID]	Protocol REF	Parameter Value[instrument]	Parameter Value[manufacturer]	Assay Name	Raw Data File	Comment[Data Repository]	Comment[Data Record Accession]	Comment[Data Record URI]	Factor Value[genotype]	Factor Value[cell type]
whole blood	DNA	EFO	CHEBI:16991	SRS2704927	Whole Exome Sequencing	HiSeq2500	Illumina	SRR6311446	SRX3411692	NCBI Sequence Read Archive	SRP125359	https://www.ncbi.nlm.nih.gov/sra/SRP125359	NF1++
ipNF95.6	DNA	EFO	CHEBI:16991	SRS2704929	Whole Exome Sequencing	HiSeq2500	Illumina	SRR6311445	SRX3411693	NCBI Sequence Read Archive	SRP125359	https://www.ncbi.nlm.nih.gov/sra/SRP125359	NF1--	Immortalized
ipNF05.5	DNA	EFO	CHEBI:16991	SRS2704930	Whole Exome Sequencing	HiSeq2500	Illumina	SRR6311440	SRX3411695	NCBI Sequence Read Archive	SRP125359	https://www.ncbi.nlm.nih.gov/sra/SRP125359	NF1--	Immortalized
pnNF95.11c	DNA	EFO	CHEBI:16991	SRS2704931	Whole Exome Sequencing	HiSeq2500	Illumina	SRR6311442	SRX3411697	NCBI Sequence Read Archive	SRP125359	https://www.ncbi.nlm.nih.gov/sra/SRP125359	NF1+-	Primary
ipNF95.11bC	DNA	EFO	CHEBI:16991	SRS2704932	Whole Exome Sequencing	HiSeq2500	Illumina	SRR6311441	SRX3411696	NCBI Sequence Read Archive	SRP125359	https://www.ncbi.nlm.nih.gov/sra/SRP125359	NF1--	Immortalized
pNF95.6	DNA	EFO	CHEBI:16991	SRS2704933	Whole Exome Sequencing	HiSeq2500	Illumina	SRR6311443	SRX3411698	NCBI Sequence Read Archive	SRP125359	https://www.ncbi.nlm.nih.gov/sra/SRP125359	NF1--	Primary
pNF95.11bC	DNA	EFO	CHEBI:16991	SRS2704934	Whole Exome Sequencing	HiSeq2500	Illumina	SRR6311444	SRX3411699	NCBI Sequence Read Archive	SRP125359	https://www.ncbi.nlm.nih.gov/sra/SRP125359	NF1--	Primary
ipnNF95.11c	DNA	EFO	CHEBI:16991	SRS2704935	Whole Exome Sequencing	HiSeq2500	Illumina	SRR6311436	SRX3411702	NCBI Sequence Read Archive	SRP125359	https://www.ncbi.nlm.nih.gov/sra/SRP125359	NF1+-	Immortalized
pNF05.5	DNA	EFO	CHEBI:16991	SRS2704936	Whole Exome Sequencing	HiSeq2500	Illumina	SRR6311435	SRX3411703	NCBI Sequence Read Archive	SRP125359	https://www.ncbi.nlm.nih.gov/sra/SRP125359	NF1--	Primary
ipNF05.5_mixed clones	DNA	EFO	CHEBI:16991	SRS2704937	Whole Exome Sequencing	HiSeq2500	Illumina	SRR6311434	SRX3411704	NCBI Sequence Read Archive	SRP125359	https://www.ncbi.nlm.nih.gov/sra/SRP125359	NF1--	Immortalized
ipn02.3	DNA	EFO	CHEBI:16991	SRS2704938	Whole Exome Sequencing	HiSeq2500	Illumina	SRR6311432	SRX3411705	NCBI Sequence Read Archive	SRP125359	https://www.ncbi.nlm.nih.gov/sra/SRP125359	NF1++	Immortalized
pn02.3	DNA	EFO	CHEBI:16991	SRS2704939	Whole Exome Sequencing	HiSeq2500	Illumina	SRR6311438	SRX3411700	NCBI Sequence Read Archive	SRP125359	https://www.ncbi.nlm.nih.gov/sra/SRP125359	NF1++	Primary
