# Supplementary material for: Pharmacological and genomic profiling of neurofibromatosis type 1 plexiform neurofibroma-derived schwann cells
Source: Sci Data. 2018 Jun 12;5:180106. doi: 10.1038/sdata.2018.106 (PMC5996849; doi:10.1038/sdata.2018.106)
Supplement: Supplementary file 1 [file sdata2018106-isa1.zip › a_drug_Gosline.txt]

Sample Name	Protocol REF	Protocol REF	Assay Name	Raw Data File	Comment[Data Repository]	Comment[Data Record Accession]	Comment[Data Record URI]	Factor Value[genotype]	Factor Value[cell type]
ipNF95.6	Cell Growth Rate Measurements	Quantitative high-throughput (qHTS) drug screening and sensitivity analysis	ipNF95.6	doi:10.7303/syn4939906	Synapse	doi:10.7303/syn4939906	http://doi.org/10.7303/syn4939906	NF1--	Immortalized
ipNF95.11bC	Cell Growth Rate Measurements	Quantitative high-throughput (qHTS) drug screening and sensitivity analysis	ipNF95.11bC	doi:10.7303/syn4939906	Synapse	doi:10.7303/syn4939906	http://doi.org/10.7303/syn4939906	NF1--	Immortalized
ipNF05.5	Cell Growth Rate Measurements	Quantitative high-throughput (qHTS) drug screening and sensitivity analysis	ipNF05.5	doi:10.7303/syn4939906	Synapse	doi:10.7303/syn4939906	http://doi.org/10.7303/syn4939906	NF1--	Immortalized
ipNF05.5_mixed clones	Cell Growth Rate Measurements	Quantitative high-throughput (qHTS) drug screening and sensitivity analysis	ipNF05.5_mixed clones	doi:10.7303/syn4939906	Synapse	doi:10.7303/syn4939906	http://doi.org/10.7303/syn4939906	NF1--	Immortalized
ipn02.3	Cell Growth Rate Measurements	Quantitative high-throughput (qHTS) drug screening and sensitivity analysis	ipn02.3	doi:10.7303/syn4939906	Synapse	doi:10.7303/syn4939906	http://doi.org/10.7303/syn4939906	NF1++	Immortalized
ipnNF95.11c	Cell Growth Rate Measurements	Quantitative high-throughput (qHTS) drug screening and sensitivity analysis	ipnNF95.11c	doi:10.7303/syn4939906	Synapse	doi:10.7303/syn4939906	http://doi.org/10.7303/syn4939906	NF1+-	Immortalized
ipn02.8	Cell Growth Rate Measurements	Quantitative high-throughput (qHTS) drug screening and sensitivity analysis	ipn02.8	doi:10.7303/syn4939906	Synapse	doi:10.7303/syn4939906	http://doi.org/10.7303/syn4939906	NF1++
ipNF06.2A	Cell Growth Rate Measurements	Quantitative high-throughput (qHTS) drug screening and sensitivity analysis	ipNF06.2A	doi:10.7303/syn4939906	Synapse	doi:10.7303/syn4939906	http://doi.org/10.7303/syn4939906	NF1--
HFF	Cell Growth Rate Measurements	Quantitative high-throughput (qHTS) drug screening and sensitivity analysis	HFF	doi:10.7303/syn4939906	Synapse	doi:10.7303/syn4939906	http://doi.org/10.7303/syn4939906	NF1++	Immortalized
